# Supplementary material for: Interaction between obesity and the Hypoxia Inducible Factor 3 Alpha Subunit rs3826795 polymorphism in relation with plasma alanine aminotransferase
Source: BMC Med Genet. 2017 Jul 28;18:80. doi: 10.1186/s12881-017-0437-0 (PMC5534125; doi:10.1186/s12881-017-0437-0)
Supplement: Additional file 1: — Dataset of HIF3A polymorphism, methylation, obesity and ALT. In this dataset, each row represents a case and each column represents a variable. This dataset includes 6 variables: (1) log converted plasma ALT; (2) rs3826795 genotype (‘0’ = ‘AA’, ‘1’ = ‘AG’, ‘2’ = ‘GG’); (3) obesity status (‘1’ = ‘non-obese’, ‘2’ = ‘obese’); (4) age_range (years); (5) DNA methylation at 46801699. (XLS 49 kb) [file 12881_2017_437_MOESM1_ESM.xls]

## Sheet: Dataset
LgALT	rs3826795	obesity_status	age_range	DNA_methylation
1.63	2	2	7~9	0.73
1.27	2	2	7~9	0.73
1.88	1	2	7~9	0.71
0.75	1	1	10~12	0.69
0.76	2	1	7~9	0.68
1.66	1	2	10~12	0.67
0.57	2	1	10~12	0.67
1	1	2	7~9	0.66
1.42		1	10~12	0.66
1.14	1	2	13~15	0.64
1.42	1	2	7~9	0.63
0.91	1	1	7~9	0.62
1.39	2	2	10~12	0.62
1.32	1	1	10~12	0.62
1.33	2	1	10~12	0.62
1.27	0	2	7~9	0.61
0.76	0	1	10~12	0.61
1.27	1	1	10~12	0.61
0.8	1	2	7~9	0.6
0.57	1	1	7~9	0.6
1.06	2	2	7~9	0.6
1.4	1	2	10~12	0.6
1.42	0	2	13~15	0.6
1.32	1	1	7~9	0.59
1.1	2	2	10~12	0.59
1.43	2	2	7~9	0.58
1.01	2	1	7~9	0.58
2.03	2	2	7~9	0.58
0.94	1	1	7~9	0.57
1.1	2	1	7~9	0.57
1.16	2	1	7~9	0.57
0.93		1	7~9	0.57
1.4	2	2	7~9	0.57
1.18	1	1	10~12	0.57
1.67	1	2	10~12	0.57
1.43	2	2	10~12	0.57
1.17	0	2	7~9	0.56
1.27	0	2	10~12	0.56
0.88	0	1	7~9	0.55
1.17	2	1	13~15	0.55
1.68	2	2	13~15	0.55
0.89	2	1	7~9	0.54
0.59	1	1	7~9	0.54
1.21	1	2	10~12	0.54
1.44	0	1	13~15	0.54
0.32	1	2	13~15	0.54
1.06	1	2	13~15	0.54
1.13		1	13~15	0.54
1.17	1	1	7~9	0.53
1.2	1	2	7~9	0.53
1.35	1	2	7~9	0.53
1.78	1	2	7~9	0.53
1.04	1	1	10~12	0.53
1.32	0	2	13~15	0.53
1.41	2	2	7~9	0.52
1.59	0	2	7~9	0.52
1.4	0	2	10~12	0.52
0.99	1	2	10~12	0.52
1.06	0	2	10~12	0.52
1.92	2	2	10~12	0.52
	1	2	13~15	0.52
0.81	2	2	13~15	0.52
1.13	2	2	13~15	0.52
1.88	2	2	13~15	0.52
1.53	2	2	13~15	0.52
1.07	2	2	7~9	0.51
1.06	1	1	7~9	0.51
1.29	1	2	7~9	0.51
1.17	0	2	7~9	0.51
1.32	1	1	7~9	0.51
0.58	1	2	7~9	0.51
1.08	0	1	10~12	0.51
1.81	0	2	10~12	0.51
1.07	1	2	10~12	0.51
0.51	2	1	10~12	0.51
1.01	1	2	13~15	0.51
1.39	2	2	13~15	0.51
1.52	2	2	13~15	0.51
1.46	1	2	13~15	0.51
1.7	1	2	16~18	0.51
0.26	0	1	7~9	0.5
1.26	2	2	10~12	0.5
0.99	1	2	10~12	0.5
0.98	0	1	13~15	0.5
1.1	1	1	13~15	0.5
1.03	1	2	13~15	0.5
0.9	2	1	13~15	0.5
0.63	0	1	7~9	0.49
1.41	2	2	7~9	0.49
0.79	2	2	10~12	0.49
0.93	1	2	10~12	0.49
1.16	2	1	10~12	0.49
1.09		1	13~15	0.49
1.11	0	1	13~15	0.49
1.26	1	1	13~15	0.49
0.95	2	2	13~15	0.49
0.91	0	2	16~18	0.49
1.42	1	2	7~9	0.48
1.09	1	1	7~9	0.48
1.3	1	2	7~9	0.48
1.39	1	2	10~12	0.48
1.15	0	1	13~15	0.48
0.79		1	7~9	0.47
1.14	0	2	7~9	0.47
0.81	1	1	10~12	0.47
0.99	2	1	10~12	0.47
1	1	1	10~12	0.47
0.59	1	2	10~12	0.47
1.25	1	1	13~15	0.47
0.89	2	1	13~15	0.47
1.1	2	2	13~15	0.47
1.2	0	1	7~9	0.46
1.35	1	2	7~9	0.46
0.41	2	1	10~12	0.46
0.74	0	1	10~12	0.46
0.93	1	1	13~15	0.46
1.13	1	1	7~9	0.45
1.3	1	2	7~9	0.45
1.11	1	1	13~15	0.45
1.55	2	2	16~18	0.45
1	1	2	7~9	0.44
	1	2	10~12	0.44
0.52	0	1	10~12	0.44
1.02	1	2	13~15	0.44
1	0	2	7~9	0.43
0.51	1	1	7~9	0.43
1.05	1	1	7~9	0.43
0.99	2	1	10~12	0.43
1.23	2	2	10~12	0.43
1.15	0	2	10~12	0.43
1.17	2	1	13~15	0.43
0.79	1	2	13~15	0.43
0.95	1	1	16~18	0.43
1.26	0	2	7~9	0.42
1.06	2	1	7~9	0.42
1.32	0	2	7~9	0.42
0.76	0	1	7~9	0.42
1.09	2	1	10~12	0.42
1.24	2	2	10~12	0.42
1.1	1	1	10~12	0.42
1.05	1	1	13~15	0.42
1.62	1	2	13~15	0.42
1.37	2	2	13~15	0.42
0.94	1	1	7~9	0.41
1.13	1	1	7~9	0.41
1.4	1	2	7~9	0.41
1.12	2	1	7~9	0.41
1.19	2	2	10~12	0.41
1.05	0	2	10~12	0.41
0.93	2	2	10~12	0.41
	1	1	13~15	0.41
	2	2	16~18	0.41
1.09	1	1	16~18	0.41
1.16	1	2	7~9	0.4
1.48	1	2	7~9	0.4
1.09	0	1	10~12	0.4
0.98	1	1	10~12	0.4
1.09		2	10~12	0.4
0.96	1	2	13~15	0.4
1.3	1	2	13~15	0.4
1.64	1	2	13~15	0.4
1.15	1	1	13~15	0.4
0.94	1	1	16~18	0.4
1.33	1	2	16~18	0.4
1.36	0	2	7~9	0.39
1.18	2	2	10~12	0.39
1.12	0	1	10~12	0.39
1.13	0	1	13~15	0.39
1.2	0	1	13~15	0.39
1.2	0	1	13~15	0.39
1.18	0	1	7~9	0.38
0.98	1	1	7~9	0.38
0.85	0	1	10~12	0.38
0.36	0	1	13~15	0.38
1.13	1	2	13~15	0.38
1.1	1	2	13~15	0.38
0.76	2	1	13~15	0.38
1.09	1	2	13~15	0.38
0.89	1	1	16~18	0.38
1	0	1	10~12	0.37
0.98	0	1	7~9	0.36
1.16	2	1	7~9	0.36
0.82	0	1	7~9	0.36
0.72	1	1	7~9	0.36
0.9	0	2	10~12	0.36
1.21	0	2	10~12	0.36
0.26	0	1	13~15	0.36
0.59	1	2	7~9	0.35
0.59	2	1	13~15	0.35
1.14	2	1	13~15	0.35
0.99	2	1	13~15	0.35
0.7	0	2	7~9	0.34
0.99	1	2	7~9	0.34
	1	1	10~12	0.34
1.68	1	2	13~15	0.34
0.75	1	1	7~9	0.33
1.16	0	1	10~12	0.33
0.68	0	1	7~9	0.32
0.99	0	2	13~15	0.32
0.9	1	1	13~15	0.31
1.1	0	1	13~15	0.31
0.73	0	1	10~12	0.3
0.99	1	1	10~12	0.3
0.84	0	2	10~12	0.29
1.02	0	1	13~15	0.29
1.09	0	2	13~15	0.28
0.57	1	1	10~12	0.27
0.85	1	1	10~12	0.27
1.15	2	2	13~15	0.24
	0	1	7~9
0.36	0	1	7~9
0.75	0	1	7~9
0.78	0	1	7~9
0.81	0	1	7~9
0.82	0	1	7~9
0.83	0	1	7~9
0.86	0	1	7~9
0.96	0	1	7~9
1	0	1	7~9
1.03	0	1	7~9
1.04	0	1	7~9
1.1	0	1	7~9
1.2	0	1	7~9
1.31	0	1	7~9
0.95	0	2	7~9
1.17	0	2	7~9
1.18	0	2	7~9
1.23	0	2	7~9
1.27	0	2	7~9
	1	1	7~9
0.38	1	1	7~9
0.38	1	1	7~9
0.56	1	1	7~9
0.63	1	1	7~9
0.63	1	1	7~9
0.72	1	1	7~9
0.8	1	1	7~9
0.85	1	1	7~9
0.86	1	1	7~9
0.87	1	1	7~9
0.89	1	1	7~9
0.89	1	1	7~9
0.96	1	1	7~9
0.96	1	1	7~9
0.96	1	1	7~9
0.97	1	1	7~9
0.98	1	1	7~9
1	1	1	7~9
1.02	1	1	7~9
1.03	1	1	7~9
1.05	1	1	7~9
1.05	1	1	7~9
1.09	1	1	7~9
1.12	1	1	7~9
1.12	1	1	7~9
1.15	1	1	7~9
1.15	1	1	7~9
1.16	1	1	7~9
1.17	1	1	7~9
1.19	1	1	7~9
1.2	1	1	7~9
1.22	1	1	7~9
1.22	1	1	7~9
1.26	1	1	7~9
0.51	1	2	7~9
0.65	1	2	7~9
0.88	1	2	7~9
1.03	1	2	7~9
1.03	1	2	7~9
1.06	1	2	7~9
1.08	1	2	7~9
1.13	1	2	7~9
1.15	1	2	7~9
1.18	1	2	7~9
1.2	1	2	7~9
1.23	1	2	7~9
1.5	1	2	7~9
0.76	2	1	7~9
0.86	2	1	7~9
0.88	2	1	7~9
0.99	2	1	7~9
1	2	1	7~9
1.04	2	1	7~9
1.09	2	1	7~9
1.11	2	1	7~9
1.16	2	1	7~9
0.65	2	2	7~9
1.08	2	2	7~9
1.17	2	2	7~9
1.21	2	2	7~9
1.26	2	2	7~9
1.29	2	2	7~9
0.49		1	7~9
0.79		1	7~9
1.39		1	7~9
1.61		1	7~9
	0	1	7~9
0.62	0	1	7~9
0.64	0	1	7~9
0.8	0	1	7~9
0.81	0	1	7~9
0.81	0	1	7~9
0.83	0	1	7~9
0.89	0	1	7~9
0.94	0	1	7~9
0.94	0	1	7~9
1.05	0	1	7~9
1.07	0	1	7~9
1.14	0	1	7~9
1.2	0	1	7~9
0.77	0	2	7~9
0.94	0	2	7~9
1.05	0	2	7~9
1.11	0	2	7~9
1.12	0	2	7~9
1.18	0	2	7~9
1.33	0	2	7~9
1.5	0	2	7~9
1.71	0	2	7~9
0.45	1	1	7~9
0.56	1	1	7~9
0.58	1	1	7~9
0.71	1	1	7~9
0.71	1	1	7~9
0.72	1	1	7~9
0.75	1	1	7~9
0.77	1	1	7~9
0.79	1	1	7~9
0.83	1	1	7~9
0.85	1	1	7~9
0.85	1	1	7~9
0.88	1	1	7~9
0.89	1	1	7~9
0.92	1	1	7~9
0.95	1	1	7~9
0.96	1	1	7~9
0.97	1	1	7~9
0.98	1	1	7~9
0.98	1	1	7~9
1	1	1	7~9
1.04	1	1	7~9
1.05	1	1	7~9
1.07	1	1	7~9
1.08	1	1	7~9
1.1	1	1	7~9
1.11	1	1	7~9
1.14	1	1	7~9
1.17	1	1	7~9
1.21	1	1	7~9
1.21	1	1	7~9
1.23	1	1	7~9
1.24	1	1	7~9
1.27	1	1	7~9
0.86	1	2	7~9
0.94	1	2	7~9
0.97	1	2	7~9
1.02	1	2	7~9
1.09	1	2	7~9
1.09	1	2	7~9
1.1	1	2	7~9
1.11	1	2	7~9
1.16	1	2	7~9
1.22	1	2	7~9
1.28	1	2	7~9
1.33	1	2	7~9
1.38	1	2	7~9
1.43	1	2	7~9
1.5	1	2	7~9
1.52	1	2	7~9
	2	1	7~9
0.64	2	1	7~9
0.68	2	1	7~9
0.89	2	1	7~9
0.91	2	1	7~9
0.93	2	1	7~9
0.94	2	1	7~9
0.99	2	1	7~9
1	2	1	7~9
1.01	2	1	7~9
1.02	2	1	7~9
1.06	2	1	7~9
1.06	2	1	7~9
1.08	2	1	7~9
1.08	2	1	7~9
1.09	2	1	7~9
1.14	2	1	7~9
1.16	2	1	7~9
1.21	2	1	7~9
1.24	2	1	7~9
1.52	2	1	7~9
1.02	2	2	7~9
	0	1	7~9
0.4	0	1	7~9
0.77	0	1	7~9
0.77	0	1	7~9
0.82	0	1	7~9
0.83	0	1	7~9
0.86	0	1	7~9
0.88	0	1	7~9
1	0	1	7~9
1.02	0	1	7~9
1.03	0	1	7~9
1.14	0	1	7~9
1.15	0	1	7~9
1.23	0	1	7~9
1.4	0	1	7~9
1.44	0	1	7~9
0.9	0	2	7~9
1.06	0	2	7~9
1.06	0	2	7~9
1.17	0	2	7~9
1.21	0	2	7~9
1.26	0	2	7~9
1.26	0	2	7~9
1.33	0	2	7~9
1.46	0	2	7~9
1.61	0	2	7~9
1.67	0	2	7~9
1.73	0	2	7~9
0.64	1	1	7~9
0.65	1	1	7~9
0.85	1	1	7~9
0.88	1	1	7~9
0.92	1	1	7~9
0.94	1	1	7~9
1	1	1	7~9
1.05	1	1	7~9
1.06	1	1	7~9
1.1	1	1	7~9
1.11	1	1	7~9
1.12	1	1	7~9
1.12	1	1	7~9
1.13	1	1	7~9
1.14	1	1	7~9
1.14	1	1	7~9
1.16	1	1	7~9
1.17	1	1	7~9
1.17	1	1	7~9
1.19	1	1	7~9
1.2	1	1	7~9
1.23	1	1	7~9
1.23	1	1	7~9
1.24	1	1	7~9
1.38	1	1	7~9
1.48	1	1	7~9
0.85	1	2	7~9
0.85	1	2	7~9
0.93	1	2	7~9
1.02	1	2	7~9
1.08	1	2	7~9
1.12	1	2	7~9
1.13	1	2	7~9
1.14	1	2	7~9
1.15	1	2	7~9
1.15	1	2	7~9
1.19	1	2	7~9
1.23	1	2	7~9
1.28	1	2	7~9
1.29	1	2	7~9
1.35	1	2	7~9
1.41	1	2	7~9
1.42	1	2	7~9
1.46	1	2	7~9
1.53	1	2	7~9
1.53	1	2	7~9
1.67	1	2	7~9
1.68	1	2	7~9
0.92	2	1	7~9
0.95	2	1	7~9
0.98	2	1	7~9
1	2	1	7~9
1.05	2	1	7~9
1.06	2	1	7~9
1.17	2	1	7~9
1.18	2	1	7~9
1.23	2	1	7~9
1.33	2	1	7~9
	2	2	7~9
1.19	2	2	7~9
1.22	2	2	7~9
1.26	2	2	7~9
1.51	2	2	7~9
0.62	0	1	10~12
0.78	0	1	10~12
0.83	0	1	10~12
0.91	0	1	10~12
0.91	0	1	10~12
0.93	0	1	10~12
0.96	0	1	10~12
1.02	0	1	10~12
1.05	0	1	10~12
1.07	0	1	10~12
1.11	0	1	10~12
1.16	0	1	10~12
1.17	0	1	10~12
1.47	0	1	10~12
0.93	0	2	10~12
1.02	0	2	10~12
1.03	0	2	10~12
1.16	0	2	10~12
1.36	0	2	10~12
	1	1	10~12
0.63	1	1	10~12
0.86	1	1	10~12
0.92	1	1	10~12
0.98	1	1	10~12
1.01	1	1	10~12
1.03	1	1	10~12
1.07	1	1	10~12
1.07	1	1	10~12
1.09	1	1	10~12
1.23	1	1	10~12
1.25	1	1	10~12
1.26	1	1	10~12
1.28	1	1	10~12
1.3	1	1	10~12
1.31	1	1	10~12
1.06	1	2	10~12
1.08	1	2	10~12
1.09	1	2	10~12
1.11	1	2	10~12
1.34	1	2	10~12
1.34	1	2	10~12
1.43	1	2	10~12
1.8	1	2	10~12
0.34	2	1	10~12
0.66	2	1	10~12
0.69	2	1	10~12
0.7	2	1	10~12
0.92	2	1	10~12
0.98	2	1	10~12
1.04	2	1	10~12
1.05	2	1	10~12
1.06	2	1	10~12
1.14	2	1	10~12
1.14	2	1	10~12
1.19	2	1	10~12
1.21	2	1	10~12
1.24	2	1	10~12
1.47	2	1	10~12
0.81	2	2	10~12
1.03	2	2	10~12
1.12	2	2	10~12
1.43	2	2	10~12
1.76	2	2	10~12
1.03		1	10~12
0.26	0	1	10~12
0.54	0	1	10~12
0.58	0	1	10~12
0.68	0	1	10~12
0.9	0	1	10~12
0.92	0	1	10~12
0.93	0	1	10~12
0.99	0	1	10~12
1.01	0	1	10~12
1.07	0	1	10~12
1.11	0	1	10~12
1.25	0	1	10~12
0.81	0	2	10~12
1.06	0	2	10~12
0.36	1	1	10~12
0.54	1	1	10~12
0.67	1	1	10~12
0.72	1	1	10~12
0.73	1	1	10~12
0.83	1	1	10~12
0.87	1	1	10~12
0.88	1	1	10~12
0.89	1	1	10~12
0.9	1	1	10~12
0.93	1	1	10~12
0.93	1	1	10~12
0.96	1	1	10~12
0.96	1	1	10~12
1	1	1	10~12
1.01	1	1	10~12
1.04	1	1	10~12
1.06	1	1	10~12
1.12	1	1	10~12
1.17	1	1	10~12
1.19	1	1	10~12
1.2	1	1	10~12
1.29	1	1	10~12
1.3	1	1	10~12
1.32	1	1	10~12
1.42	1	1	10~12
1.47	1	1	10~12
1.67	1	1	10~12
0.34	1	2	10~12
0.69	1	2	10~12
0.72	1	2	10~12
0.75	1	2	10~12
0.9	1	2	10~12
0.97	1	2	10~12
0.98	1	2	10~12
1.06	1	2	10~12
1.1	1	2	10~12
1.13	1	2	10~12
1.31	1	2	10~12
1.82	1	2	10~12
	2	1	10~12
0.78	2	1	10~12
0.83	2	1	10~12
0.86	2	1	10~12
0.88	2	1	10~12
0.89	2	1	10~12
1.03	2	1	10~12
1.15	2	1	10~12
1.16	2	1	10~12
1.22	2	1	10~12
1.3	2	1	10~12
1.32	2	1	10~12
0.92	2	2	10~12
1.21	2	2	10~12
1.2		1	10~12
0.28	0	1	10~12
0.61	0	1	10~12
0.72	0	1	10~12
0.76	0	1	10~12
0.78	0	1	10~12
0.86	0	1	10~12
0.87	0	1	10~12
0.89	0	1	10~12
0.93	0	1	10~12
0.93	0	1	10~12
0.95	0	1	10~12
0.96	0	1	10~12
0.96	0	1	10~12
0.98	0	1	10~12
1.02	0	1	10~12
1.05	0	1	10~12
1.05	0	1	10~12
1.05	0	1	10~12
1.11	0	1	10~12
1.11	0	1	10~12
1.12	0	1	10~12
1.2	0	1	10~12
1.21	0	1	10~12
1.21	0	1	10~12
1.28	0	1	10~12
1.53	0	1	10~12
0.48	0	2	10~12
0.68	0	2	10~12
0.75	0	2	10~12
0.85	0	2	10~12
1.04	0	2	10~12
1.06	0	2	10~12
1.11	0	2	10~12
1.16	0	2	10~12
1.23	0	2	10~12
1.3	0	2	10~12
	1	1	10~12
0.26	1	1	10~12
0.62	1	1	10~12
0.64	1	1	10~12
0.69	1	1	10~12
0.72	1	1	10~12
0.79	1	1	10~12
0.85	1	1	10~12
0.86	1	1	10~12
0.88	1	1	10~12
0.88	1	1	10~12
0.88	1	1	10~12
0.89	1	1	10~12
0.9	1	1	10~12
0.91	1	1	10~12
0.91	1	1	10~12
0.91	1	1	10~12
0.92	1	1	10~12
0.94	1	1	10~12
0.95	1	1	10~12
0.95	1	1	10~12
0.96	1	1	10~12
0.96	1	1	10~12
0.99	1	1	10~12
1	1	1	10~12
1	1	1	10~12
1.02	1	1	10~12
1.02	1	1	10~12
1.03	1	1	10~12
1.03	1	1	10~12
1.03	1	1	10~12
1.03	1	1	10~12
1.04	1	1	10~12
1.05	1	1	10~12
1.05	1	1	10~12
1.06	1	1	10~12
1.06	1	1	10~12
1.07	1	1	10~12
1.08	1	1	10~12
1.09	1	1	10~12
1.09	1	1	10~12
1.09	1	1	10~12
1.09	1	1	10~12
1.12	1	1	10~12
1.12	1	1	10~12
1.13	1	1	10~12
1.13	1	1	10~12
1.16	1	1	10~12
1.18	1	1	10~12
1.19	1	1	10~12
1.2	1	1	10~12
1.26	1	1	10~12
1.3	1	1	10~12
1.35	1	1	10~12
1.37	1	1	10~12
1.38	1	1	10~12
1.51	1	1	10~12
0.71	1	2	10~12
0.93	1	2	10~12
0.95	1	2	10~12
0.97	1	2	10~12
1	1	2	10~12
1.03	1	2	10~12
1.05	1	2	10~12
1.05	1	2	10~12
1.09	1	2	10~12
1.11	1	2	10~12
1.14	1	2	10~12
1.17	1	2	10~12
1.23	1	2	10~12
1.23	1	2	10~12
1.25	1	2	10~12
1.34	1	2	10~12
1.37	1	2	10~12
1.41	1	2	10~12
1.43	1	2	10~12
1.46	1	2	10~12
1.57	1	2	10~12
1.76	1	2	10~12
	2	1	10~12
	2	1	10~12
0.59	2	1	10~12
0.73	2	1	10~12
0.78	2	1	10~12
0.8	2	1	10~12
0.8	2	1	10~12
0.86	2	1	10~12
0.87	2	1	10~12
0.89	2	1	10~12
0.93	2	1	10~12
0.94	2	1	10~12
0.95	2	1	10~12
0.98	2	1	10~12
0.99	2	1	10~12
1	2	1	10~12
1.08	2	1	10~12
1.2	2	1	10~12
1.23	2	1	10~12
1.27	2	1	10~12
1.34	2	1	10~12
1.4	2	1	10~12
1.54	2	1	10~12
1.62	2	1	10~12
0.61	2	2	10~12
0.9	2	2	10~12
1.16	2	2	10~12
1.17	2	2	10~12
1.2	2	2	10~12
1.2	2	2	10~12
1.2	2	2	10~12
1.22	2	2	10~12
1.31	2	2	10~12
1.51	2	2	10~12
0.94		1	10~12
1.26		2	10~12
1.59		2	10~12
0.36	0	1	13~15
0.64	0	1	13~15
0.67	0	1	13~15
0.86	0	1	13~15
0.9	0	1	13~15
0.9	0	1	13~15
0.92	0	1	13~15
0.98	0	1	13~15
1.05	0	1	13~15
1.16	0	1	13~15
1.18	0	1	13~15
1.24	0	1	13~15
1.28	0	1	13~15
1.28	0	1	13~15
1.38	0	1	13~15
0.9	0	2	13~15
0.92	0	2	13~15
0.99	0	2	13~15
1.04	0	2	13~15
1.11	0	2	13~15
1.12	0	2	13~15
1.28	0	2	13~15
0.41	1	1	13~15
0.58	1	1	13~15
0.59	1	1	13~15
0.64	1	1	13~15
0.72	1	1	13~15
0.73	1	1	13~15
0.82	1	1	13~15
0.84	1	1	13~15
0.85	1	1	13~15
0.85	1	1	13~15
0.86	1	1	13~15
0.88	1	1	13~15
0.92	1	1	13~15
0.99	1	1	13~15
1	1	1	13~15
1	1	1	13~15
1	1	1	13~15
1.01	1	1	13~15
1.01	1	1	13~15
1.01	1	1	13~15
1.03	1	1	13~15
1.05	1	1	13~15
1.05	1	1	13~15
1.05	1	1	13~15
1.06	1	1	13~15
1.1	1	1	13~15
1.1	1	1	13~15
1.1	1	1	13~15
1.11	1	1	13~15
1.12	1	1	13~15
1.14	1	1	13~15
1.15	1	1	13~15
1.15	1	1	13~15
1.16	1	1	13~15
1.2	1	1	13~15
1.21	1	1	13~15
1.22	1	1	13~15
1.27	1	1	13~15
1.28	1	1	13~15
1.29	1	1	13~15
1.36	1	1	13~15
1.44	1	1	13~15
1.47	1	1	13~15
1.48	1	1	13~15
1.59	1	1	13~15
1.6	1	1	13~15
1.68	1	1	13~15
1.04	1	2	13~15
1.08	1	2	13~15
1.12	1	2	13~15
1.15	1	2	13~15
1.39	1	2	13~15
1.45	1	2	13~15
1.46	1	2	13~15
1.62	1	2	13~15
0.48	2	1	13~15
0.67	2	1	13~15
0.68	2	1	13~15
0.72	2	1	13~15
0.84	2	1	13~15
0.88	2	1	13~15
0.9	2	1	13~15
1.11	2	1	13~15
1.15	2	1	13~15
1.17	2	1	13~15
1.19	2	1	13~15
1.2	2	1	13~15
1.7	2	1	13~15
0.32	2	2	13~15
0.94	2	2	13~15
1.06	2	2	13~15
1.22	2	2	13~15
1.25	2	2	13~15
1.38	2	2	13~15
1.41	2	2	13~15
0.72		1	13~15
1.15		1	13~15
1.17		1	13~15
	0	1	13~15
0.6	0	1	13~15
0.6	0	1	13~15
0.7	0	1	13~15
0.7	0	1	13~15
0.73	0	1	13~15
0.78	0	1	13~15
0.85	0	1	13~15
0.85	0	1	13~15
0.85	0	1	13~15
0.85	0	1	13~15
0.85	0	1	13~15
0.9	0	1	13~15
0.9	0	1	13~15
0.9	0	1	13~15
0.9	0	1	13~15
0.91	0	1	13~15
0.92	0	1	13~15
0.93	0	1	13~15
0.95	0	1	13~15
0.95	0	1	13~15
0.95	0	1	13~15
0.95	0	1	13~15
0.95	0	1	13~15
0.95	0	1	13~15
0.95	0	1	13~15
1	0	1	13~15
1	0	1	13~15
1	0	1	13~15
1	0	1	13~15
1	0	1	13~15
1	0	1	13~15
1.01	0	1	13~15
1.02	0	1	13~15
1.04	0	1	13~15
1.04	0	1	13~15
1.04	0	1	13~15
1.04	0	1	13~15
1.04	0	1	13~15
1.04	0	1	13~15
1.04	0	1	13~15
1.04	0	1	13~15
1.07	0	1	13~15
1.08	0	1	13~15
1.08	0	1	13~15
1.08	0	1	13~15
1.08	0	1	13~15
1.08	0	1	13~15
1.1	0	1	13~15
1.1	0	1	13~15
1.11	0	1	13~15
1.11	0	1	13~15
1.11	0	1	13~15
1.12	0	1	13~15
1.13	0	1	13~15
1.15	0	1	13~15
1.15	0	1	13~15
1.15	0	1	13~15
1.15	0	1	13~15
1.18	0	1	13~15
1.18	0	1	13~15
1.18	0	1	13~15
1.18	0	1	13~15
1.19	0	1	13~15
1.2	0	1	13~15
1.2	0	1	13~15
1.2	0	1	13~15
1.2	0	1	13~15
1.2	0	1	13~15
1.2	0	1	13~15
1.21	0	1	13~15
1.26	0	1	13~15
1.26	0	1	13~15
1.26	0	1	13~15
1.28	0	1	13~15
1.3	0	1	13~15
1.3	0	1	13~15
1.3	0	1	13~15
1.32	0	1	13~15
1.48	0	1	13~15
1.53	0	1	13~15
1.57	0	1	13~15
1.64	0	1	13~15
1.94	0	1	13~15
	0	2	13~15
0.78	0	2	13~15
0.78	0	2	13~15
0.9	0	2	13~15
0.9	0	2	13~15
0.95	0	2	13~15
1	0	2	13~15
1	0	2	13~15
1	0	2	13~15
1	0	2	13~15
1.04	0	2	13~15
1.04	0	2	13~15
1.08	0	2	13~15
1.08	0	2	13~15
1.08	0	2	13~15
1.11	0	2	13~15
1.11	0	2	13~15
1.11	0	2	13~15
1.11	0	2	13~15
1.11	0	2	13~15
1.14	0	2	13~15
1.15	0	2	13~15
1.15	0	2	13~15
1.15	0	2	13~15
1.15	0	2	13~15
1.16	0	2	13~15
1.18	0	2	13~15
1.2	0	2	13~15
1.2	0	2	13~15
1.2	0	2	13~15
1.2	0	2	13~15
1.23	0	2	13~15
1.23	0	2	13~15
1.23	0	2	13~15
1.26	0	2	13~15
1.28	0	2	13~15
1.28	0	2	13~15
1.28	0	2	13~15
1.29	0	2	13~15
1.3	0	2	13~15
1.32	0	2	13~15
1.34	0	2	13~15
1.34	0	2	13~15
1.36	0	2	13~15
1.38	0	2	13~15
1.39	0	2	13~15
1.46	0	2	13~15
1.51	0	2	13~15
1.51	0	2	13~15
1.52	0	2	13~15
1.58	0	2	13~15
1.59	0	2	13~15
1.6	0	2	13~15
1.6	0	2	13~15
1.61	0	2	13~15
1.7	0	2	13~15
1.85	0	2	13~15
1.88	0	2	13~15
	1	1	13~15
	1	1	13~15
0.49	1	1	13~15
0.52	1	1	13~15
0.57	1	1	13~15
0.6	1	1	13~15
0.6	1	1	13~15
0.61	1	1	13~15
0.65	1	1	13~15
0.66	1	1	13~15
0.7	1	1	13~15
0.7	1	1	13~15
0.7	1	1	13~15
0.7	1	1	13~15
0.77	1	1	13~15
0.78	1	1	13~15
0.78	1	1	13~15
0.85	1	1	13~15
0.85	1	1	13~15
0.85	1	1	13~15
0.85	1	1	13~15
0.85	1	1	13~15
0.85	1	1	13~15
0.85	1	1	13~15
0.85	1	1	13~15
0.89	1	1	13~15
0.89	1	1	13~15
0.9	1	1	13~15
0.9	1	1	13~15
0.9	1	1	13~15
0.9	1	1	13~15
0.9	1	1	13~15
0.9	1	1	13~15
0.9	1	1	13~15
0.9	1	1	13~15
0.95	1	1	13~15
0.95	1	1	13~15
0.95	1	1	13~15
0.95	1	1	13~15
0.95	1	1	13~15
0.95	1	1	13~15
0.95	1	1	13~15
0.96	1	1	13~15
0.99	1	1	13~15
1	1	1	13~15
1	1	1	13~15
1	1	1	13~15
1	1	1	13~15
1	1	1	13~15
1	1	1	13~15
1	1	1	13~15
1.02	1	1	13~15
1.04	1	1	13~15
1.04	1	1	13~15
1.04	1	1	13~15
1.04	1	1	13~15
1.04	1	1	13~15
1.04	1	1	13~15
1.04	1	1	13~15
1.04	1	1	13~15
1.06	1	1	13~15
1.06	1	1	13~15
1.08	1	1	13~15
1.08	1	1	13~15
1.08	1	1	13~15
1.08	1	1	13~15
1.08	1	1	13~15
1.08	1	1	13~15
1.08	1	1	13~15
1.08	1	1	13~15
1.08	1	1	13~15
1.08	1	1	13~15
1.08	1	1	13~15
1.08	1	1	13~15
1.08	1	1	13~15
1.08	1	1	13~15
1.08	1	1	13~15
1.08	1	1	13~15
1.11	1	1	13~15
1.11	1	1	13~15
1.11	1	1	13~15
1.11	1	1	13~15
1.11	1	1	13~15
1.11	1	1	13~15
1.11	1	1	13~15
1.11	1	1	13~15
1.11	1	1	13~15
1.12	1	1	13~15
1.13	1	1	13~15
1.13	1	1	13~15
1.15	1	1	13~15
1.15	1	1	13~15
1.17	1	1	13~15
1.18	1	1	13~15
1.18	1	1	13~15
1.18	1	1	13~15
1.2	1	1	13~15
1.2	1	1	13~15
1.2	1	1	13~15
1.2	1	1	13~15
1.23	1	1	13~15
1.23	1	1	13~15
1.23	1	1	13~15
1.28	1	1	13~15
1.28	1	1	13~15
1.29	1	1	13~15
1.3	1	1	13~15
1.3	1	1	13~15
1.34	1	1	13~15
1.34	1	1	13~15
1.34	1	1	13~15
1.34	1	1	13~15
1.36	1	1	13~15
1.36	1	1	13~15
1.36	1	1	13~15
1.38	1	1	13~15
1.4	1	1	13~15
1.41	1	1	13~15
1.43	1	1	13~15
1.45	1	1	13~15
1.45	1	1	13~15
1.45	1	1	13~15
1.46	1	1	13~15
1.48	1	1	13~15
1.48	1	1	13~15
1.57	1	1	13~15
1.61	1	1	13~15
1.63	1	1	13~15
1.75	1	1	13~15
1.94	1	1	13~15
2.01	1	1	13~15
	1	2	13~15
	1	2	13~15
0.69	1	2	13~15
0.78	1	2	13~15
0.78	1	2	13~15
0.8	1	2	13~15
0.85	1	2	13~15
0.85	1	2	13~15
0.9	1	2	13~15
0.94	1	2	13~15
0.95	1	2	13~15
0.95	1	2	13~15
0.95	1	2	13~15
1	1	2	13~15
1.04	1	2	13~15
1.04	1	2	13~15
1.04	1	2	13~15
1.04	1	2	13~15
1.04	1	2	13~15
1.08	1	2	13~15
1.11	1	2	13~15
1.11	1	2	13~15
1.14	1	2	13~15
1.15	1	2	13~15
1.15	1	2	13~15
1.15	1	2	13~15
1.15	1	2	13~15
1.17	1	2	13~15
1.18	1	2	13~15
1.18	1	2	13~15
1.18	1	2	13~15
1.2	1	2	13~15
1.2	1	2	13~15
1.2	1	2	13~15
1.23	1	2	13~15
1.23	1	2	13~15
1.23	1	2	13~15
1.23	1	2	13~15
1.23	1	2	13~15
1.23	1	2	13~15
1.26	1	2	13~15
1.26	1	2	13~15
1.26	1	2	13~15
1.28	1	2	13~15
1.3	1	2	13~15
1.32	1	2	13~15
1.32	1	2	13~15
1.34	1	2	13~15
1.36	1	2	13~15
1.36	1	2	13~15
1.36	1	2	13~15
1.41	1	2	13~15
1.44	1	2	13~15
1.46	1	2	13~15
1.46	1	2	13~15
1.46	1	2	13~15
1.46	1	2	13~15
1.48	1	2	13~15
1.48	1	2	13~15
1.48	1	2	13~15
1.51	1	2	13~15
1.51	1	2	13~15
1.53	1	2	13~15
1.57	1	2	13~15
1.59	1	2	13~15
1.59	1	2	13~15
1.6	1	2	13~15
1.63	1	2	13~15
1.65	1	2	13~15
1.72	1	2	13~15
1.77	1	2	13~15
1.79	1	2	13~15
1.83	1	2	13~15
1.84	1	2	13~15
1.89	1	2	13~15
1.93	1	2	13~15
0.32	2	1	13~15
0.43	2	1	13~15
0.51	2	1	13~15
0.6	2	1	13~15
0.61	2	1	13~15
0.7	2	1	13~15
0.7	2	1	13~15
0.7	2	1	13~15
0.78	2	1	13~15
0.78	2	1	13~15
0.78	2	1	13~15
0.8	2	1	13~15
0.85	2	1	13~15
0.85	2	1	13~15
0.86	2	1	13~15
0.9	2	1	13~15
0.9	2	1	13~15
0.9	2	1	13~15
0.9	2	1	13~15
0.9	2	1	13~15
0.95	2	1	13~15
0.95	2	1	13~15
0.95	2	1	13~15
0.97	2	1	13~15
0.97	2	1	13~15
1	2	1	13~15
1	2	1	13~15
1	2	1	13~15
1	2	1	13~15
1.03	2	1	13~15
1.04	2	1	13~15
1.08	2	1	13~15
1.08	2	1	13~15
1.08	2	1	13~15
1.08	2	1	13~15
1.11	2	1	13~15
1.11	2	1	13~15
1.11	2	1	13~15
1.11	2	1	13~15
1.11	2	1	13~15
1.11	2	1	13~15
1.11	2	1	13~15
1.11	2	1	13~15
1.12	2	1	13~15
1.14	2	1	13~15
1.15	2	1	13~15
1.15	2	1	13~15
1.15	2	1	13~15
1.18	2	1	13~15
1.18	2	1	13~15
1.2	2	1	13~15
1.21	2	1	13~15
1.22	2	1	13~15
1.23	2	1	13~15
1.24	2	1	13~15
1.25	2	1	13~15
1.26	2	1	13~15
1.34	2	1	13~15
1.34	2	1	13~15
1.37	2	1	13~15
1.4	2	1	13~15
1.41	2	1	13~15
1.45	2	1	13~15
1.46	2	1	13~15
1.51	2	1	13~15
1.81	2	1	13~15
0.6	2	2	13~15
0.6	2	2	13~15
0.95	2	2	13~15
0.95	2	2	13~15
1.04	2	2	13~15
1.04	2	2	13~15
1.08	2	2	13~15
1.11	2	2	13~15
1.11	2	2	13~15
1.11	2	2	13~15
1.15	2	2	13~15
1.15	2	2	13~15
1.15	2	2	13~15
1.18	2	2	13~15
1.18	2	2	13~15
1.18	2	2	13~15
1.23	2	2	13~15
1.26	2	2	13~15
1.28	2	2	13~15
1.3	2	2	13~15
1.3	2	2	13~15
1.3	2	2	13~15
1.31	2	2	13~15
1.32	2	2	13~15
1.32	2	2	13~15
1.34	2	2	13~15
1.34	2	2	13~15
1.36	2	2	13~15
1.38	2	2	13~15
1.41	2	2	13~15
1.41	2	2	13~15
1.49	2	2	13~15
1.51	2	2	13~15
1.52	2	2	13~15
1.57	2	2	13~15
1.57	2	2	13~15
1.58	2	2	13~15
1.62	2	2	13~15
1.63	2	2	13~15
1.67	2	2	13~15
1.74	2	2	13~15
1.81	2	2	13~15
1.81	2	2	13~15
2.02	2	2	13~15
0.9		1	13~15
1		1	13~15
1.04		1	13~15
1.08		1	13~15
1.18		1	13~15
1.32		1	13~15
1.36		1	13~15
1.46		1	13~15
1.5		1	13~15
1.26		2	13~15
	0	1	13~15
0.78	0	1	13~15
0.78	0	1	13~15
0.85	0	1	13~15
0.85	0	1	13~15
0.86	0	1	13~15
0.9	0	1	13~15
0.9	0	1	13~15
0.9	0	1	13~15
0.9	0	1	13~15
0.9	0	1	13~15
0.95	0	1	13~15
0.95	0	1	13~15
0.95	0	1	13~15
0.95	0	1	13~15
1	0	1	13~15
1	0	1	13~15
1	0	1	13~15
1	0	1	13~15
1	0	1	13~15
1	0	1	13~15
1	0	1	13~15
1.04	0	1	13~15
1.04	0	1	13~15
1.04	0	1	13~15
1.04	0	1	13~15
1.04	0	1	13~15
1.04	0	1	13~15
1.04	0	1	13~15
1.08	0	1	13~15
1.08	0	1	13~15
1.08	0	1	13~15
1.08	0	1	13~15
1.08	0	1	13~15
1.08	0	1	13~15
1.09	0	1	13~15
1.1	0	1	13~15
1.1	0	1	13~15
1.11	0	1	13~15
1.11	0	1	13~15
1.11	0	1	13~15
1.11	0	1	13~15
1.15	0	1	13~15
1.15	0	1	13~15
1.15	0	1	13~15
1.15	0	1	13~15
1.15	0	1	13~15
1.15	0	1	13~15
1.15	0	1	13~15
1.15	0	1	13~15
1.15	0	1	13~15
1.15	0	1	13~15
1.18	0	1	13~15
1.18	0	1	13~15
1.18	0	1	13~15
1.2	0	1	13~15
1.2	0	1	13~15
1.21	0	1	13~15
1.23	0	1	13~15
1.23	0	1	13~15
1.23	0	1	13~15
1.23	0	1	13~15
1.26	0	1	13~15
1.26	0	1	13~15
1.26	0	1	13~15
1.28	0	1	13~15
1.28	0	1	13~15
1.28	0	1	13~15
1.32	0	1	13~15
1.34	0	1	13~15
1.36	0	1	13~15
1.36	0	1	13~15
1.36	0	1	13~15
1.4	0	1	13~15
1.49	0	1	13~15
1.57	0	1	13~15
1.59	0	1	13~15
1.63	0	1	13~15
1.64	0	1	13~15
1.66	0	1	13~15
1.9	0	1	13~15
0.85	0	2	13~15
0.95	0	2	13~15
1	0	2	13~15
1	0	2	13~15
1.01	0	2	13~15
1.04	0	2	13~15
1.04	0	2	13~15
1.08	0	2	13~15
1.11	0	2	13~15
1.15	0	2	13~15
1.15	0	2	13~15
1.15	0	2	13~15
1.18	0	2	13~15
1.18	0	2	13~15
1.18	0	2	13~15
1.18	0	2	13~15
1.2	0	2	13~15
1.2	0	2	13~15
1.2	0	2	13~15
1.2	0	2	13~15
1.2	0	2	13~15
1.2	0	2	13~15
1.23	0	2	13~15
1.26	0	2	13~15
1.26	0	2	13~15
1.26	0	2	13~15
1.28	0	2	13~15
1.29	0	2	13~15
1.3	0	2	13~15
1.32	0	2	13~15
1.32	0	2	13~15
1.34	0	2	13~15
1.34	0	2	13~15
1.34	0	2	13~15
1.36	0	2	13~15
1.36	0	2	13~15
1.38	0	2	13~15
1.4	0	2	13~15
1.43	0	2	13~15
1.43	0	2	13~15
1.43	0	2	13~15
1.45	0	2	13~15
1.45	0	2	13~15
1.45	0	2	13~15
1.46	0	2	13~15
1.56	0	2	13~15
1.58	0	2	13~15
1.58	0	2	13~15
1.59	0	2	13~15
1.64	0	2	13~15
1.72	0	2	13~15
1.76	0	2	13~15
1.76	0	2	13~15
1.83	0	2	13~15
1.83	0	2	13~15
1.96	0	2	13~15
2	0	2	13~15
0.67	1	1	13~15
0.7	1	1	13~15
0.7	1	1	13~15
0.78	1	1	13~15
0.78	1	1	13~15
0.78	1	1	13~15
0.78	1	1	13~15
0.78	1	1	13~15
0.78	1	1	13~15
0.78	1	1	13~15
0.85	1	1	13~15
0.85	1	1	13~15
0.85	1	1	13~15
0.85	1	1	13~15
0.85	1	1	13~15
0.85	1	1	13~15
0.89	1	1	13~15
0.9	1	1	13~15
0.9	1	1	13~15
0.9	1	1	13~15
0.9	1	1	13~15
0.9	1	1	13~15
0.9	1	1	13~15
0.9	1	1	13~15
0.9	1	1	13~15
0.9	1	1	13~15
0.9	1	1	13~15
0.9	1	1	13~15
0.9	1	1	13~15
0.93	1	1	13~15
0.95	1	1	13~15
0.95	1	1	13~15
0.95	1	1	13~15
0.95	1	1	13~15
0.95	1	1	13~15
0.95	1	1	13~15
0.95	1	1	13~15
0.95	1	1	13~15
0.98	1	1	13~15
0.99	1	1	13~15
1	1	1	13~15
1	1	1	13~15
1	1	1	13~15
1	1	1	13~15
1	1	1	13~15
1	1	1	13~15
1	1	1	13~15
1	1	1	13~15
1	1	1	13~15
1	1	1	13~15
1	1	1	13~15
1	1	1	13~15
1	1	1	13~15
1	1	1	13~15
1	1	1	13~15
1	1	1	13~15
1.01	1	1	13~15
1.02	1	1	13~15
1.03	1	1	13~15
1.04	1	1	13~15
1.04	1	1	13~15
1.04	1	1	13~15
1.04	1	1	13~15
1.04	1	1	13~15
1.04	1	1	13~15
1.04	1	1	13~15
1.04	1	1	13~15
1.08	1	1	13~15
1.08	1	1	13~15
1.08	1	1	13~15
1.08	1	1	13~15
1.08	1	1	13~15
1.08	1	1	13~15
1.08	1	1	13~15
1.08	1	1	13~15
1.08	1	1	13~15
1.08	1	1	13~15
1.08	1	1	13~15
1.08	1	1	13~15
1.08	1	1	13~15
1.08	1	1	13~15
1.08	1	1	13~15
1.08	1	1	13~15
1.08	1	1	13~15
1.08	1	1	13~15
1.08	1	1	13~15
1.11	1	1	13~15
1.11	1	1	13~15
1.11	1	1	13~15
1.11	1	1	13~15
1.11	1	1	13~15
1.11	1	1	13~15
1.11	1	1	13~15
1.11	1	1	13~15
1.11	1	1	13~15
1.11	1	1	13~15
1.11	1	1	13~15
1.13	1	1	13~15
1.15	1	1	13~15
1.15	1	1	13~15
1.15	1	1	13~15
1.15	1	1	13~15
1.15	1	1	13~15
1.15	1	1	13~15
1.15	1	1	13~15
1.15	1	1	13~15
1.15	1	1	13~15
1.15	1	1	13~15
1.15	1	1	13~15
1.15	1	1	13~15
1.15	1	1	13~15
1.16	1	1	13~15
1.18	1	1	13~15
1.18	1	1	13~15
1.18	1	1	13~15
1.18	1	1	13~15
1.18	1	1	13~15
1.18	1	1	13~15
1.18	1	1	13~15
1.18	1	1	13~15
1.18	1	1	13~15
1.18	1	1	13~15
1.18	1	1	13~15
1.18	1	1	13~15
1.18	1	1	13~15
1.2	1	1	13~15
1.2	1	1	13~15
1.2	1	1	13~15
1.2	1	1	13~15
1.2	1	1	13~15
1.22	1	1	13~15
1.22	1	1	13~15
1.23	1	1	13~15
1.23	1	1	13~15
1.23	1	1	13~15
1.26	1	1	13~15
1.26	1	1	13~15
1.26	1	1	13~15
1.26	1	1	13~15
1.26	1	1	13~15
1.26	1	1	13~15
1.28	1	1	13~15
1.28	1	1	13~15
1.28	1	1	13~15
1.28	1	1	13~15
1.28	1	1	13~15
1.28	1	1	13~15
1.28	1	1	13~15
1.3	1	1	13~15
1.3	1	1	13~15
1.32	1	1	13~15
1.32	1	1	13~15
1.32	1	1	13~15
1.34	1	1	13~15
1.34	1	1	13~15
1.34	1	1	13~15
1.34	1	1	13~15
1.38	1	1	13~15
1.38	1	1	13~15
1.4	1	1	13~15
1.41	1	1	13~15
1.43	1	1	13~15
1.45	1	1	13~15
1.46	1	1	13~15
1.48	1	1	13~15
1.65	1	1	13~15
1.67	1	1	13~15
1.71	1	1	13~15
1.78	1	1	13~15
1.98	1	1	13~15
	1	2	13~15
0.6	1	2	13~15
0.6	1	2	13~15
0.85	1	2	13~15
0.95	1	2	13~15
0.95	1	2	13~15
0.95	1	2	13~15
1	1	2	13~15
1	1	2	13~15
1.04	1	2	13~15
1.04	1	2	13~15
1.04	1	2	13~15
1.04	1	2	13~15
1.04	1	2	13~15
1.04	1	2	13~15
1.08	1	2	13~15
1.08	1	2	13~15
1.08	1	2	13~15
1.08	1	2	13~15
1.08	1	2	13~15
1.11	1	2	13~15
1.11	1	2	13~15
1.11	1	2	13~15
1.11	1	2	13~15
1.11	1	2	13~15
1.11	1	2	13~15
1.11	1	2	13~15
1.15	1	2	13~15
1.15	1	2	13~15
1.15	1	2	13~15
1.15	1	2	13~15
1.15	1	2	13~15
1.15	1	2	13~15
1.18	1	2	13~15
1.18	1	2	13~15
1.18	1	2	13~15
1.18	1	2	13~15
1.18	1	2	13~15
1.18	1	2	13~15
1.2	1	2	13~15
1.2	1	2	13~15
1.2	1	2	13~15
1.2	1	2	13~15
1.2	1	2	13~15
1.2	1	2	13~15
1.2	1	2	13~15
1.23	1	2	13~15
1.23	1	2	13~15
1.26	1	2	13~15
1.28	1	2	13~15
1.28	1	2	13~15
1.28	1	2	13~15
1.3	1	2	13~15
1.32	1	2	13~15
1.32	1	2	13~15
1.32	1	2	13~15
1.32	1	2	13~15
1.32	1	2	13~15
1.32	1	2	13~15
1.32	1	2	13~15
1.34	1	2	13~15
1.36	1	2	13~15
1.38	1	2	13~15
1.38	1	2	13~15
1.41	1	2	13~15
1.41	1	2	13~15
1.43	1	2	13~15
1.45	1	2	13~15
1.45	1	2	13~15
1.48	1	2	13~15
1.49	1	2	13~15
1.54	1	2	13~15
1.57	1	2	13~15
1.57	1	2	13~15
1.58	1	2	13~15
1.58	1	2	13~15
1.58	1	2	13~15
1.59	1	2	13~15
1.59	1	2	13~15
1.61	1	2	13~15
1.61	1	2	13~15
1.64	1	2	13~15
1.64	1	2	13~15
1.65	1	2	13~15
1.67	1	2	13~15
1.69	1	2	13~15
1.72	1	2	13~15
1.76	1	2	13~15
1.77	1	2	13~15
1.79	1	2	13~15
1.83	1	2	13~15
1.84	1	2	13~15
1.88	1	2	13~15
1.88	1	2	13~15
1.96	1	2	13~15
2	1	2	13~15
0.7	2	1	13~15
0.7	2	1	13~15
0.78	2	1	13~15
0.8	2	1	13~15
0.85	2	1	13~15
0.85	2	1	13~15
0.9	2	1	13~15
0.9	2	1	13~15
0.9	2	1	13~15
0.95	2	1	13~15
0.95	2	1	13~15
0.95	2	1	13~15
0.95	2	1	13~15
0.95	2	1	13~15
1	2	1	13~15
1	2	1	13~15
1	2	1	13~15
1	2	1	13~15
1	2	1	13~15
1	2	1	13~15
1	2	1	13~15
1	2	1	13~15
1	2	1	13~15
1.04	2	1	13~15
1.04	2	1	13~15
1.04	2	1	13~15
1.04	2	1	13~15
1.04	2	1	13~15
1.04	2	1	13~15
1.08	2	1	13~15
1.08	2	1	13~15
1.08	2	1	13~15
1.11	2	1	13~15
1.11	2	1	13~15
1.11	2	1	13~15
1.11	2	1	13~15
1.11	2	1	13~15
1.11	2	1	13~15
1.11	2	1	13~15
1.15	2	1	13~15
1.15	2	1	13~15
1.15	2	1	13~15
1.15	2	1	13~15
1.15	2	1	13~15
1.16	2	1	13~15
1.18	2	1	13~15
1.18	2	1	13~15
1.18	2	1	13~15
1.18	2	1	13~15
1.2	2	1	13~15
1.2	2	1	13~15
1.2	2	1	13~15
1.2	2	1	13~15
1.2	2	1	13~15
1.2	2	1	13~15
1.23	2	1	13~15
1.26	2	1	13~15
1.26	2	1	13~15
1.26	2	1	13~15
1.26	2	1	13~15
1.28	2	1	13~15
1.3	2	1	13~15
1.3	2	1	13~15
1.32	2	1	13~15
1.34	2	1	13~15
1.34	2	1	13~15
1.38	2	1	13~15
1.38	2	1	13~15
1.4	2	1	13~15
1.41	2	1	13~15
1.46	2	1	13~15
1.52	2	1	13~15
1.53	2	1	13~15
0.85	2	2	13~15
0.85	2	2	13~15
0.9	2	2	13~15
0.95	2	2	13~15
0.95	2	2	13~15
1	2	2	13~15
1	2	2	13~15
1.04	2	2	13~15
1.04	2	2	13~15
1.08	2	2	13~15
1.11	2	2	13~15
1.11	2	2	13~15
1.15	2	2	13~15
1.15	2	2	13~15
1.18	2	2	13~15
1.18	2	2	13~15
1.2	2	2	13~15
1.23	2	2	13~15
1.23	2	2	13~15
1.26	2	2	13~15
1.28	2	2	13~15
1.3	2	2	13~15
1.3	2	2	13~15
1.3	2	2	13~15
1.36	2	2	13~15
1.36	2	2	13~15
1.38	2	2	13~15
1.38	2	2	13~15
1.4	2	2	13~15
1.4	2	2	13~15
1.4	2	2	13~15
1.41	2	2	13~15
1.41	2	2	13~15
1.43	2	2	13~15
1.45	2	2	13~15
1.46	2	2	13~15
1.48	2	2	13~15
1.51	2	2	13~15
1.52	2	2	13~15
1.53	2	2	13~15
1.54	2	2	13~15
1.56	2	2	13~15
1.59	2	2	13~15
1.59	2	2	13~15
1.62	2	2	13~15
1.67	2	2	13~15
1.7	2	2	13~15
1.71	2	2	13~15
1.72	2	2	13~15
1.72	2	2	13~15
1.76	2	2	13~15
1.76	2	2	13~15
1.85	2	2	13~15
2.03	2	2	13~15
0.78		1	13~15
0.9		1	13~15
1.08		1	13~15
1.15		1	13~15
1.26		1	13~15
1.46		1	13~15
1.04		2	13~15
1.2		2	13~15
1.3		2	13~15
1.36		2	13~15
1.57		2	13~15
1.59		2	13~15
1.72		2	13~15
0.6	0	1	16~18
0.78	0	1	16~18
0.86	0	1	16~18
0.91	0	1	16~18
0.94	0	1	16~18
1	0	1	16~18
1	0	1	16~18
1.04	0	1	16~18
1.05	0	1	16~18
1.07	0	1	16~18
1.11	0	1	16~18
1.12	0	1	16~18
1.17	0	1	16~18
1.2	0	1	16~18
1.2	0	1	16~18
1.34	0	1	16~18
1.43	0	1	16~18
1.44	0	1	16~18
1.44	0	1	16~18
1.54	0	1	16~18
1.17	0	2	16~18
1.25	0	2	16~18
1.26	0	2	16~18
1.98	0	2	16~18
	1	1	16~18
0.51	1	1	16~18
0.59	1	1	16~18
0.66	1	1	16~18
0.7	1	1	16~18
0.72	1	1	16~18
0.73	1	1	16~18
0.74	1	1	16~18
0.74	1	1	16~18
0.78	1	1	16~18
0.83	1	1	16~18
0.85	1	1	16~18
0.86	1	1	16~18
0.89	1	1	16~18
0.89	1	1	16~18
0.91	1	1	16~18
0.93	1	1	16~18
0.93	1	1	16~18
0.95	1	1	16~18
0.96	1	1	16~18
0.97	1	1	16~18
1	1	1	16~18
1	1	1	16~18
1	1	1	16~18
1.04	1	1	16~18
1.04	1	1	16~18
1.08	1	1	16~18
1.09	1	1	16~18
1.11	1	1	16~18
1.11	1	1	16~18
1.11	1	1	16~18
1.11	1	1	16~18
1.15	1	1	16~18
1.17	1	1	16~18
1.18	1	1	16~18
1.18	1	1	16~18
1.18	1	1	16~18
1.2	1	1	16~18
1.25	1	1	16~18
1.26	1	1	16~18
1.26	1	1	16~18
1.28	1	1	16~18
1.29	1	1	16~18
1.34	1	1	16~18
1.36	1	1	16~18
1.38	1	1	16~18
1.39	1	1	16~18
1.4	1	1	16~18
1.41	1	1	16~18
1.43	1	1	16~18
1.47	1	1	16~18
1.2	1	2	16~18
1.33	1	2	16~18
1.86	1	2	16~18
1.88	1	2	16~18
1.9	1	2	16~18
	2	1	16~18
0.6	2	1	16~18
0.79	2	1	16~18
0.82	2	1	16~18
0.86	2	1	16~18
0.9	2	1	16~18
0.91	2	1	16~18
1.01	2	1	16~18
1.08	2	1	16~18
1.1	2	1	16~18
1.12	2	1	16~18
1.16	2	1	16~18
1.18	2	1	16~18
1.19	2	1	16~18
1.26	2	1	16~18
1.34	2	1	16~18
1.34	2	1	16~18
1.23	2	2	16~18
1.23	2	2	16~18
1.65	2	2	16~18
1.08		1	16~18
0.78	0	1	16~18
0.93	0	1	16~18
0.93	0	1	16~18
1	0	1	16~18
1.09	0	1	16~18
1.16	0	1	16~18
1.19	0	1	16~18
1.2	0	1	16~18
1.26	0	1	16~18
1.26	0	1	16~18
1.26	0	1	16~18
1.35	0	1	16~18
1.49	0	1	16~18
1.65	0	1	16~18
0.7	0	2	16~18
0.64	1	1	16~18
0.79	1	1	16~18
0.8	1	1	16~18
[truncated: 31 more rows]
